# Supplementary material for: The Spatial Organization of Bacterial Transcriptional Regulatory Networks
Source: Microorganisms. 2022 Nov 30;10(12):2366. doi: 10.3390/microorganisms10122366 (PMC9787925; doi:10.3390/microorganisms10122366)
Supplement: Supplementary file 1 [file microorganisms-10-02366-s001.zip]

Archive with 3 entries (3 files):
- Supplementary_Data.xlsx
- Supplementary_Figures.pdf
- Supplementary_Tables.xlsx
